# Supplementary material for: Adaptive evolution and early diversification of photonic nanomaterials in marine diatoms
Source: Sci Rep. 2025 Feb 21;15:6290. doi: 10.1038/s41598-024-82209-w (PMC11845468; doi:10.1038/s41598-024-82209-w)
Supplement: Supplementary file 2 — Supplementary Material 2 [file 41598_2024_82209_MOESM2_ESM.xlsx]

## Sheet: Sheet1
Taxon	SEM source	DNA source	Subclass	FW/SW?	Growth Habit @ collection	Colonial?	Collection Latitude	Valve X-sec	Girdle X-sec	gross cell morph	transvalvar tube	costa	septa	spines	fascia	pore fields	heterovalvar?	heteropolar?	Surface symmetric pore type	Surface pore d nm	Ca. max. number surface pores in z	Period a2 nm	FFT symmetry	High frequency domains	Photonic crystal classification	Expected Central Wavelength in water (nm)
Nitzschia schefterae HK465	HK465	HK465	Bacillariophyceae	SW	benthic	No	13.464oN	porose	porose	rectangular prism -- short	none	internal -- fibulae	none	none	none	none	no	no	slits	70			NO		Disordered
Nitzschia taygetei HK466	HK466	HK466	Bacillariophyceae	SW	benthic	No	13.464oN	porose	porose	rectangular prism -- short	none	internal -- fibulae	none	none	none	none	no	no	slits	90			NO		Disordered
Nitzschia sp HK696	HK696	HK696	Bacillariophyceae	SW	benthic	No	27.81oN	porose	porose	rectangular prism -- keeled	none	external & internal -- fibulae	none	none	none	none	no	no	pores	100			NO		Disordered
Craspedostauros alata HK448	HK448	HK448	Bacillariophyceae	SW	benthic	No	-0.7475oN	porose	porose	rectangular prism -- short	none	stauros	none	none	transverse	none	no	no	pores	110			NO		Disordered
Nitzschia sp HK534	HK534	HK534	Bacillariophyceae	SW	benthic	No	34.8oN	porose	porose	rectangular prism -- keeled	none	external & internal -- fibulae	none	none	none	none	no	no	pores	120			NO		Disordered
cf Brachysira sp HK692	HK692	HK692	Bacillariophyceae	SW	benthic	No	27.68oN	pseudoloculate	pseudoloculate	rectangular prism -- short	none	external	none	none	none	none	no	no	pores	125			NO		Disordered
Biremis sp UTKSA0352	UTKSA0352	UTKSA0352	Bacillariophyceae	SW	benthic	No	22.83oN	pseudoloculate	porose	rectangular prism -- short	none	none	none	none	none	none	no	no	pores	180			NO		Disordered
Climaconeis sp UTKSA0040	UTKSA0040	UTKSA0040	Bacillariophyceae	SW	benthic	No	21.62oN	porose	porose	rectangular prism -- short	none	none	none	none	none	none	no	no	pores	235			NO		Disordered
Parlibellus hamulifer HK409	HK409	HK409	Bacillariophyceae	SW	benthic	No	13.439oN	pseudoloculate	pseudoloculate	rectangular prism -- tall	none	none	none	none	none	none	no	no	pores	260			NO		Disordered
Achnanthes sp Guam HK311	HK311	HK311	Bacillariophyceae	SW	benthic	No	13.251oN	porose	porose	rectangular prism	none	internal	none	none	transverse	none	yes	no	pores	420			NO		Disordered
Achnanthes sp HK517	HK517	HK517	Bacillariophyceae	SW	benthic	No	39oN	porose	porose	rectangular prism -- short	none	stauros & internal	none	none	transverse	none	yes	no	sieve pores	525			NO		Disordered
Amphora sp UTKSA0195	UTKSA0195	UTKSA0195	Bacillariophyceae	SW	benthic	No	20.83oN	porose	porose	wedge prism	none	external	none	none	none	none	no	no	elongated pores	820			NO		Disordered
Craspedostauros paradoxa HK441	HK441	HK441	Bacillariophyceae	SW	benthic	No	13.439oN	porose	porose	rectangular prism -- short		cf stauros	none	none	transverse	none	no	no	sieve ribs				NO		Disordered
Nitzschia celanoi KSA0035	KSA0035	KSA0035	Bacillariophyceae	SW	benthic	No	21.94oN	porose	porose	rectangular prism -- short	none	external -- copula & internal -- fibulae	none	none	none	none	no	no	S shape pores				NO		Disordered
Nitzschia schefterae HK464	HK464	HK464	Bacillariophyceae	SW	benthic	No	24.8oN	porose	porose	rectangular prism -- short	none	external -- copula & internal -- fibulae	none	none	none	none	no	no	slits				NO		Disordered
Nitzschia sp HK469	HK469	HK469	Bacillariophyceae	SW	benthic	No	9.8oN	cf porose	cf porose	rectangular prism -- tall	none	internal & internal -- fibulae	none	none	longitudinal	none	no	no	elongated pores				NO		Disordered
Nitzschia sp HK536	HK536	HK536	Bacillariophyceae	SW	benthic	No	20.5oN	porose	porose	rectangular prism -- keeled	none	external & internal -- fibulae	none	none	none	none	no	no	other pore type				NO		Disordered
Nitzschia sp KSA0120	KSA0120	KSA0120	Bacillariophyceae	SW	benthic	No	21.6oN	porose	porose	rectangular prism -- short	none	internal -- fibulae	none	none	none	none	no	no					NO		Disordered
Nitzschia sp UTKSA0111	UTKSA0111	UTKSA0111	Bacillariophyceae	SW	benthic	No	20.841oN	porose	porose	rectangular prism -- short	none	internal -- fibulae	none	none	none	none	no	no					NO		Disordered
Pleurosigma sp HK495	HK495	HK495	Bacillariophyceae	SW	benthic	No	13.464oN	loculate	hyaline	rectangular prism -- short	none	internal	none	none	none	none	no	no							Poreless
Fallacia sp HK482	HK482	HK482	Bacillariophyceae	SW	benthic	No	13.464oN	porose	porose	rectangular prism -- short	none	none	none	none	none	none	no	no							Poreless
Proschkinia vergostriata HK548	HK548	HK548	Bacillariophyceae	SW	benthic	No	24.9oN	porose	pseudoloculate	rectangular prism	none	none	none	none	central	none	no	no							Poreless
Caloneis GU7 HK477	HK477	HK477	Bacillariophyceae	SW	benthic	No	13.428oN	loculate	hyaline	rectanglar prism -- short	none	none	none	none	central	none	no	no	poreless						Poreless
Cocconeis convexa FL HK312	HK312	HK312	Bacillariophyceae	SW	benthic	No	24.8oN	mix (SV = loculate)	hyaline	rectangular prism -- short	none	none	none	none	none	none	yes	no	poreless						Poreless
Cymatoneis_sp_UTKSA0378	UTKSA0378	UTKSA0378	Bacillariophyceae	SW	benthic	No	21.756oN	porose	hyaline	rectangular prism -- short	none	external	none	none	none	none	no	no	poreless						Poreless
Diploneis sp HK484	HK484	HK484	Bacillariophyceae	SW	benthic	No	27.6oN	loculate	hyaline	rectangular prism -- short	none	none	none	none	longitudinal	none	no	no	poreless						Poreless
Diploneis sp UTKSA0181	UTKSA0181	UTKSA0181	Bacillariophyceae	SW	benthic	No	22.832oN	loculate	hyaline	rectangular prism -- short	none	external	none	none	none	none	no	no	poreless						Poreless
Fallacia sp HK693	HK693	HK693	Bacillariophyceae	SW	benthic	No	32.866oN	porose	hyaline	rectangular prism -- short	none	none	none	none	none	none	no	no	poreless						Poreless
Haslea arculata HK607	9vi08-5F_littlebow	HK607	Bacillariophyceae	SW	benthic	No	13.271oN	loculate	hyaline	rectangular prism -- short	none	none	none	none	none	none	no	no	poreless						Poreless
Mastogloia sp Guam HK314	HK314	HK314	Bacillariophyceae	SW	benthic	No	13.378oN	pseudoloculate	cf hyaline	rectangular prism	none	internal	partectae	none	none	none	no	no	poreless						Poreless
Mastogloia sp KSA0062	KSA0062	KSA0062	Bacillariophyceae	SW	benthic	No	27.3oN	pseudoloculate	porose	rectangular prism	none	internal	partectae	none	none	none	no	no	poreless						Poreless
monoraphid HK427	HK427	HK427	Bacillariophyceae	SW	benthic	No	9.8oN	porose	hyaline	rectangular prism -- short	none	none	none	none	sternum	none	yes	no	poreless						Poreless
Navicula sp HK494	HK494	HK494	Bacillariophyceae	SW	benthic	No	13.464oN	loculate	hyaline	rectangular prism -- short	none	external	none	none	none	none	no	no	poreless						Poreless
Navicula sp HK694	HK694	HK694	Bacillariophyceae	SW	benthic	No	32.866oN	porose	hyaline	rectangular prism -- short	none	none	none	none	central	none	no	no	poreless						Poreless
Navicula sp HK695	HK695	HK695	Bacillariophyceae	SW	benthic	No	32.63oN	porose	hyaline	rectangular prism -- short	none	none	none	none	longitudinal	none	no	no	poreless						Poreless
Navicula sp UTKSA0122	UTKSA0122	UTKSA0122	Bacillariophyceae	SW	benthic	No	20.84oN	porose	hyaline	rectangular prism -- short	none	none	none	none	central	none	no	no	poreless						Poreless
Navicula sp UTKSA0247	UTKSA0247	UTKSA0247	Bacillariophyceae	SW	benthic	No	21.76oN	porose	hyaline	rectangular prism -- tall	none	none	none	none	central	none	no	no	poreless						Poreless
Nitzschia asteropei HK467	HK467	HK467	Bacillariophyceae	SW	benthic	No	13.464oN	porose	porose	rectangular prism -- short	none	internal -- fibulae	none	none	none	none	no	no	poreless						Poreless
Nitzschia sp UTKSA0053	UTKSA0053	UTKSA0053	Bacillariophyceae	SW	benthic	No	26.227oN	porose	porose	rectangular prism -- short	none	internal -- fibulae	none	none	none	none	no	no	poreless						Poreless
Nitzschia volvendirostrata KSA0039	KSA0039	KSA0039	Bacillariophyceae	SW	benthic	No	20.84oN	porose	porose	rectangular prism -- short	none	internal -- fibulae	none	none	none	none	no	no	poreless						Poreless
Plagiotropis sp HK508	HK508	HK508	Bacillariophyceae	SW	benthic	No	18.46oN	loculate	hyaline	rectangular prism -- keeled	none	internal	none	none	none	none	no	no	poreless						Poreless
Pseduogomphonema sp HK560	HK560	HK560	Bacillariophyceae	SW	benthic	No	36.42oN	porose	hyaline	rectangular prism -- clavate	none	internal	pseudoseptum & septa	none	central	apical -- linear	no	yes	poreless						Poreless
Rhoiconeis pagoensis UTKSA0128	UTKSA0128	UTKSA0128	Bacillariophyceae	SW	benthic	No	21.591oN	loculate	hyaline	rectangular prism -- short	none	internal	none	none	central	none	yes	no	poreless						Poreless
Rhopalodia sp HK433	21IV14-3A RhopY1	HK433	Bacillariophyceae	SW	benthic	No	24.99oN	porose	porose	wedge prism	none	internal & external	none	none	none	none	no	no	poreless						Poreless
Seminavis robusta HK492	HK492	HK492	Bacillariophyceae	SW	benthic	No	13.428oN	cf loculate	hyaline	polyhedral prism	none	internal	none	none	transverse	none	no	no	poreless						Poreless
Seminavis sp UTKSA0266	UTKSA0266	UTKSA0266	Bacillariophyceae	SW	benthic	No	27.271oN	cf loculate	hyaline	polyhedral prism	none	internal	none	none	transverse	none	no	no	poreless						Poreless
Trachyneis HK439	HK439	HK439	Bacillariophyceae	SW	benthic	No	9.8oN	loculate	hyaline	rectangular prism -- short	none	none	quasi-septum	none	none	none	no	no	poreless						Poreless
Gomphonemopsis UTKSA0026x	UTKSA0026x	UTKSA0026x	Bacillariophyceae	SW	benthic	No	27.347oN	porose	porose	rectangular prism	none	none	none	none	none	none	no	yes	single line of pores	35	1	100			Single pore line
Parlibellus sp HK697	HK697	HK697	Bacillariophyceae	SW	benthic	No	32.866oN	porose	porose	rectangular prism	none	none	none	none	none	none	no	no	line of pores	80	1	295			Single pore line
Tursiocola guyanensis HK632	HK632	HK632	Bacillariophyceae	SW	benthic	No	24.9oN	porose	porose	rectangular prism	none	none	quasi-septum	none	transverse	none	no	no	line of pores	90	1	260			Single pore line
Berkeleya sp HK498	HK498	HK498	Bacillariophyceae	SW	benthic	yes	31oN	porose	porose	rectangular prism -- short	none	none	none	none	none	none	no	no	line of pores	100	1	200			Single pore line
Nitzschia sp UTKSA0102	UTKSA0102	UTKSA0102	Bacillariophyceae	SW	benthic	No	21.756oN	porose	porose	rectangular prism -- short	none	external & internal -- fibulae	none	none	none	none	no	no	pores	125	1	225			Single pore line
Poulinea lepidochelicola HK676	HK676	HK676	Bacillariophyceae	SW	benthic	No	33.76oN	porose	porose	rectangular prism -- clavate	none	none	septa	none	transverse	none	no	yes	single line of pores	130	1	315			Single pore line
Chelonicola caribeana HK601	HK601	HK601	Bacillariophyceae	SW	benthic	No	24oN	porose	porose	rectangular prism	none	none	none	none	transverse	none	no	yes	elongated pores	160	1	260			Single pore line
Poulinea lepidochelicola HK639	HK639	HK639	Bacillariophyceae	SW	benthic	No	-29.87oN	porose	porose	rectangular prism -- clavate	none	none	septa	none	transverse	none	no	yes	single line of elongated pores	165	1	335			Single pore line
Chelonicola caribeana HK557	HK557	HK557	Bacillariophyceae	SW	benthic	No	24.9oN	porose	porose	rectangular prism	none	none	none	none	transverse	none	no	yes	elongated pores	200	1	260			Single pore line
Parlibellus sp HK537	HK537	HK537	Bacillariophyceae	SW	benthic	No	9.8oN	porose	porose	rectangular prism -- tall	none	none	none	none	none	none	no	no	elongated pores	200	1	290			Single pore line
Medlinella amphoroidea HK600	HK600	HK600	Bacillariophyceae	SW	benthic	No	-26.98oN	porose	porose	rectangular prism	none	none	septa	none	transverse	none	no	no	line of ribs	220	1	330			Single pore line
Achnanthes sp HK690	HK690	HK690	Bacillariophyceae	SW	benthic	No	27.81oN	porose	porose	rectangular prism	none	none	none	subcentral	transverse	none	yes	no	single line of pores	220	1	765			Single pore line
Bacillaria sp UTKSA0129	UTKSA0129	UTKSA0129	Bacillariophyceae	SW	benthic	No	21.756oN	porose	porose	rectangular prism -- short	none	internal	none	none	none	none	no	no	ribs	250	1	185			Single pore line
Biremis sp HK438	HK438	HK438	Bacillariophyceae	SW	benthic	No	25.17oN	pseudoloculate	porose	rectangular prism -- short	none	none	none	none	none	none	no	no	sieve ribs	320	1	340			Single pore line
Achnanthes sp HK309	HK309	HK309	Bacillariophyceae	SW	benthic	No	33.757oN	porose	porose	rectangular prism	none	stauros & internal	none	none	transverse	none	yes	no	elongated pores	600	1	835			Single pore line
Achnanthes sp CanIsl HK303	HK303	HK303	Bacillariophyceae	SW	benthic	No	28.1oN	porose	porose	rectangular prism	none	stauros	none	none	transverse	none	yes	no	single line of elongated pores	760	1	830			Single pore line
Amphora sp UTKSA0172	UTKSA0172	UTKSA0172	Bacillariophyceae	SW	benthic	No	22.8oN	loculate	hyaline	wedge prism	none	none	none	none	none	none	no	no	striae		1	690			Single pore line
Craticula FLMan HK499	HK499	HK499	Bacillariophyceae	FW	benthic	No	28.89oN	porose	porose	rectangular prism -- short	none	none	none	none	none	none	no	no	pores	240	1	430			Single pore line
Amphora sp UTKSA0115	UTKSA0115	UTKSA0115	Bacillariophyceae	SW	benthic	No	20.83oN	porose	porose	wedge prism	none	stauros	none	none	none	none	no	no	sieve pores	135	4	185	YES	YES	Square quasi-crystal
Craspedostauros macewanii HK634	HK634	HK634	Bacillariophyceae	SW	benthic	No	-29.87oN	porose	porose	rectangular prism -- short		stauros	none	none	transverse	none	no	no	grids	110	5	270	YES	YES	Square quasi-crystal
Nitzschia sp HK472	HK472	HK472	Bacillariophyceae	SW	benthic	No	20.5oN	porose	porose	rectangular prism	none	internal -- fibulae	none	none	none	none	no	no	pores	85	6	225	YES	YES	Square quasi-crystal
Climaconeis riddleae HK178	HK178	HK178	Bacillariophyceae	SW	benthic	No	13.299oN	porose	porose	rectangular prism -- short	none	none	none	none	none	none	no	no	pores	160	4	300	YES	YES	Square quasi-crystal
Craspedostauros alyoubii UTKSA0083	UTKSA0083 & UTKSA0023	UTKSA0083	Bacillariophyceae	SW	benthic	No	27.347oN	porose	porose	rectangular prism -- short		none	none	none	transverse	none	no	no	sieve ribs	35	7	820	YES	YES	Square quasi-crystal
Melosira arctica v krembsii HK425	HK425	HK425	Coscinodiscophyceae	SW	benthic	yes	71.3oN	loculate	porose	domed cylinder -- tall	rimoportula	external	none	none	none	none	no	no	pores	50			NO		Disordered
Melosira varians HK266	HK266	HK266	Coscinodiscophyceae	FW	benthic	yes	33.59oN	loculate	porose	flat cylinder -- tall	rimoportula	none	none	scattered	central	none	no	no	pores	120			NO		Disordered
Actinocyclus subtilis HK168	HK168	HK168	Coscinodiscophyceae	SW	benthic	No	13.2oN	loculate	hyaline	domed cylinder	rimoportula	none	none	none	none	none	no	no	poreless						Poreless
Endictya oceanica HK259	HK259	HK259	Coscinodiscophyceae	SW	benthic	No	8.91oN	pseudoloculate	porose	domed cylinder	rimoportula	external	none	scattered	none	none	no	no	poreless						Poreless
hemidiscoid AJA027-32	AJA027-32	AJA027-32	Coscinodiscophyceae	SW	benthic	No	30.7oN	loculate	hyaline	flat cylinder	rimoportula	none	none	none	none	none	yes	no	poreless						Poreless
Hyalodiscus sp CA HK344	HK344	HK344	Coscinodiscophyceae	SW	benthic	No	36.56oN	loculate	cf loculate	domed cylinder -- short	rimoportula	none	none	none	central	none	no	no	single line of pores	120	1	250			Single pore line
Hyalodiscus stelliger NJ HK615	HK615	HK615	Coscinodiscophyceae	SW	benthic	No	39.5oN	loculate	cf loculate	domed cylinder -- short	rimoportula	none	none	none	central	none	no	no	single line of pores	150	1	350			Single pore line
Melosira sp HK404	HK404	HK404	Coscinodiscophyceae	SW	benthic	yes	39.5oN	pseudoloculate	porose	domed cylinder -- tall	rimoportula	external	none	scattered	none	none	no	no	pores	99.6	5	225	YES	YES	Square quasi-crystal
Licmophora sp HK526	HK526	HK526	Fragilariophyceae	SW	benthic	No	13.439oN	porose	porose	rectangular prism -- clavate	rimoportula	none	septa	none	none	apical -- one pole	no	yes	sieve pores	90			NO		Disordered
Licmophora sp KSA0151	KSA0151	KSA0151	Fragilariophyceae	SW	benthic	No	21.94oN	porose	porose	rectangular prism -- clavate	rimoportula	none	septa	none	none	apical -- one pole	no	yes	pores	90			NO		Disordered
Astrosyne radiata HK169	HK169	HK169	Fragilariophyceae	SW	benthic	No	13.439oN	porose	porose	domed cylinder	rimoportula	internal	none	none	central	none	no	no	pores	95			NO		Disordered
Striatella unipunctata Guam HK177	HK177	HK177	Fragilariophyceae	SW	benthic	No	13.474oN	porose	porose	rectangular prism -- tall	rimoportula	none	septa	none	none	apical -- mantle	no	no	elongated pores	95			NO		Disordered
Licmophora sp HK522	HK522	HK522	Fragilariophyceae	SW	benthic	No	13.428oN	porose	porose	rectangular prism -- clavate	rimoportula	none	septa	none	none	apical -- one pole	no	yes	pores	100			NO		Disordered
Neosynedra provincialis HK457	HK457	HK457	Fragilariophyceae	SW	benthic	yes	24.99oN	porose	porose	rectangular prism	rimoportula	none	none	none	none	apical -- linear	no	no	pores	100			NO		Disordered
Cratericulifera crinigera HK506	HK506	HK506	Fragilariophyceae	SW	benthic	yes	18.46oN	porose	porose	rectangular prism	none	none	none	none	sternum	apical	no	no	pores	120			NO		Disordered
Licmophora sp HK455	HK455	HK455	Fragilariophyceae	SW	benthic	No	24.99oN	porose	porose	rectangular prism -- clavate	rimoportula	none	septa	none	none	apical -- one pole	no	yes	pores	120			NO		Disordered
Lucanicum concatenatum HK378	HK378	HK378	Fragilariophyceae	SW	benthic	yes	13.439oN	porose	porose	rectangular prism -- short	rimoportula	none	none	none	none	apical -- linear	no	no	sieve pores	140			NO		Disordered
Rhabdonema sp Guam HK369	HK369	HK369	Fragilariophyceae	SW	benthic	yes	13.439oN	porose	cf porose	rectangular prism -- tall	rimoportula	internal	septa	none	none	apical	no	no	pores	140			NO		Disordered
Grammatophora undulata HK367	HK367	HK367	Fragilariophyceae	SW	benthic	yes	20.5oN	porose	porose	rectangular prism	rimoportula	none	septa	marginal	none	apical	no	no	pores	150			NO		Disordered
Striatella unipunctata FL HK318	HK318	HK318	Fragilariophyceae	SW	benthic	No	24.8oN	porose	porose	rectangular prism -- tall	rimoportula	none	septa	none	none	apical -- mantle	no	no	elongated pores	185			NO		Disordered
Rhabdonema adriatica MX HK370	HK370	HK370	Fragilariophyceae	SW	benthic	yes	20.5oN	porose	cf porose	rectangular prism -- tall	rimoportula	internal	septa	none	none	apical	no	no	other ornaments	220			NO		Disordered
Cyclophora castracanei HK243	HK243	HK243	Fragilariophyceae	SW	benthic	yes	13.439oN	porose	porose	rectangular prism	rimoportula	internal	none	none	transverse	apical -- linear	no	no	elongated pores	240			NO		Disordered
Pseudostriatella sp HK698	HK698	HK698	Fragilariophyceae	SW	benthic	No	32.63oN	porose	porose	rectangular prism -- tall	rimoportula	none	septa	none	central	apical	no	no	elongated pores	260			NO		Disordered
Castoridens striata HK385	HK385	HK385	Fragilariophyceae	SW	benthic	yes	27.26oN	porose	porose	rectangular prism -- short	none	none	none	none	none	apical --reduced	no	no	pores	315			NO		Disordered
Rhabdonema arcuatum HK304	HK304	HK304	Fragilariophyceae	SW	benthic	yes	36.566oN	porose	cf porose	rectangular prism -- tall	rimoportula	internal	septa	none	none	apical	no	no	sieve pores	335			NO		Disordered
Cyclophora tenuis CA HK308	HK308	HK308	Fragilariophyceae	SW	benthic	yes	33.76oN	porose	porose	rectangular prism	rimoportula	internal	none	none	transverse -- one valve	apical -- linear	yes	no	elongated pores	360			NO		Disordered
Hyalosira tropicalis HK672	HK672	HK672	Fragilariophyceae	SW	benthic	yes	N/A	porose	porose	rectangular prism	rimoportula	none	septa	none	none	apical	no	no	elongated pores	380			NO		Disordered
Cyclophora tenuis GU HK216	HK216	HK216	Fragilariophyceae	SW	benthic	yes	13.299oN	porose	porose	rectangular prism	rimoportula	internal	none	none	transverse -- one valve	apical -- linear	yes	no	elongated pores	500			NO		Disordered
Licmophora curvata HK422	HK422	HK422	Fragilariophyceae	SW	benthic	No	13.439oN	porose	porose	rectangular prism -- clavate	rimoportula	none	septa	none	none	apical -- one pole	no	yes	elongated pores	500			NO		Disordered
Ambo tenuissimus HK546	HK546	HK546	Fragilariophyceae	SW	benthic	No	14.5oN	porose	hyaline	rectangular prism -- short	none	internal	none	marginal	transverse	none	no	no	pores	50			NO		Disordered
Diatoma tenue HK078	HK078	HK078	Fragilariophyceae	FW	benthic	yes	41oN	porose	porose	rectangular prism -- short	rimoportula	internal	none	none	transverse -- multiple	apical	no	no	pores	60			NO		Disordered
Hendeyella lineata HK325	HK325	HK325	Fragilariophyceae	SW	benthic	yes	13.439oN	porose	hyaline	rectangular prism -- short	none	none	none	marginal	none	apical -- mantle	no	no	other ornaments				NO		Disordered
Nanofrustulum sp CCMP1306	CCMP1306	CCMP1306	Fragilariophyceae	SW	benthic	yes	41.525oN	porose	hyaline	flat cylinder	none	none	none	marginal	sternum	none	no	no							Poreless
cf Tabularia sp HK509	HK509	HK509	Fragilariophyceae	SW	benthic	No	24.977oN	porose	porose	rectangular prism -- short	rimoportula	none	none	none	sternum	apical -- mantle	no	no	poreless						Poreless
cf Tabularia sp UTKSA0068	UTKSA0068	UTKSA0068	Fragilariophyceae	SW	benthic	No	21.725oN	loculate	hyaline & porose	rectangular prism -- short	rimoportula	none	none	none	none	apical -- mantle	no	no	poreless						Poreless
Delphineis surirella NC HK295	ECT3905	HK295	Fragilariophyceae	SW	benthic	No	28.78oN	porose	hyaline	rectangular prism -- short	rimoportula	none	none	marginal	longitudinal	none	no	no	poreless						Poreless
Grammatophora macilenta HK368	HK368	HK368	Fragilariophyceae	SW	benthic	yes	13.439oN	porose	porose	rectangular prism	rimoportula	none	septa	scattered	none	apical	no	no	poreless						Poreless
Hanicella moenia HK379	HK379	HK379	Fragilariophyceae	SW	benthic	yes	13.439oN	porose	porose	rectangular prism -- tall	rimoportula	none	septa	marginal	none	apical	no	no	poreless						Poreless
Hendeyella rhombus HK445	HK445	HK445	Fragilariophyceae	SW	benthic	yes	19.58oN	porose	hyaline	rectangular prism -- short	none	none	none	marginal	none	apical -- mantle	no	no	poreless						Poreless
Hyalosynedra_alshareefii_KSA0100	KSA0100	KSA0100	Fragilariophyceae	SW	benthic	No	20.4oN	loculate	hyaline	rectangular prism -- short	rimoportula	none	none	none	none	apical -- mantle	no	no	poreless						Poreless
Hyalosynedra_sp_UTKSA0054	UTKSA0054	UTKSA0054	Fragilariophyceae	SW	benthic	No	21.6oN	loculate	hyaline	rectangular prism -- short	rimoportula	none	none	none	sternum	apical -- mantle	no	no	poreless						Poreless
Nanofrustulum sp CCMP2653	CCMP2653	CCMP2653	Fragilariophyceae	SW	benthic	yes	-36.5062oN	porose	hyaline	flat cylinder	none	none	none	marginal	sternum	none	no	no	poreless						Poreless
Nanofrustulum sp CCMP3169	CCMP3169	CCMP3169	Fragilariophyceae	SW	benthic	yes	5.88oN	porose	hyaline	flat cylinder	none	none	none	marginal	sternum	none	no	no	poreless						Poreless
Neofragilaria montgomeryii HK521	HK521	HK521	Fragilariophyceae	SW	benthic	yes	24.6oN	porose	hyaline	rectangular prism	none	none	none	none	none	apical -- linear	no	no	poreless						Poreless
Opephora pacifica HK296	HK296	HK296	Fragilariophyceae	SW	benthic	No	27.705oN	porose	hyaline	rectangular prism	none	none	none	none	sternum	apical -- mantle	no	yes	poreless						Poreless
Plagiogramma porcipellis HK212	HK212	HK212	Fragilariophyceae	SW	benthic	yes	13.378oN	porose	hyaline & porose	rectangular prism	none	internal	none	marginal	transverse	apical	no	no	poreless						Poreless
Plagiostriata sp UTKSA0414	UTKSA0414	UTKSA0414	Fragilariophyceae	SW	benthic	No	22.83oN	porose	hyaline	rectangular prism	rimoportula	none	none	none	none	apical -- linear	no	no	poreless						Poreless
Psammoneis japonica HK299	HK299	HK299	Fragilariophyceae	SW	benthic	yes	13.464oN	porose	hyaline	rectangular prism	none	none	none	none	none	apical	no	no	poreless						Poreless
Psammoneis obaidii UTKSA0057	UTKSA0057	UTKSA0057	Fragilariophyceae	SW	benthic	yes	20.841oN	porose	hyaline	rectangular prism	none	none	none	none	none	apical	no	no	poreless						Poreless
Psammotaenia lanceolata FL HK316	HK316	HK316	Fragilariophyceae	SW	benthic	yes	29.67oN	porose	hyaline	rectangular prism	none	none	none	marginal	sternum	apical -- mantle	no	no	poreless						Poreless
Pteroncola sp UTKSA0078	UTKSA0078	UTKSA0078	Fragilariophyceae	SW	benthic	yes	21.725oN	loculate	hyaline	rectangular prism	rimoportula	none	none	none	none	apical -- mantle	no	no	poreless						Poreless
Serratifera brevis HK446	HK446	HK446	Fragilariophyceae	SW	benthic	yes	19.58oN	porose	hyaline	rectangular prism	none	none	none	marginal	none	apical -- mantle	no	yes	poreless						Poreless
Serratifera parkii HK507	HK507	HK507	Fragilariophyceae	SW	benthic	yes	34.8oN	porose	hyaline	rectangular prism	none	none	none	marginal	none	apical -- mantle	no	yes	poreless						Poreless
Serratifera varisterna FL HK315	HK315	HK315	Fragilariophyceae	SW	benthic	yes	29.914oN	porose	hyaline	rectangular prism	none	none	none	marginal	sternum	apical -- mantle	no	no	poreless						Poreless
Serratifera varisterna TX HK424	HK424	HK424	Fragilariophyceae	SW	benthic	yes	40.72oN	porose	hyaline	rectangular prism	none	none	none	marginal	sternum	apical -- mantle	no	no	poreless						Poreless
Stricosus madanii KSA0171	UTKSA0065	KSA0171	Fragilariophyceae	SW	benthic	No	21.726oN	loculate	hyaline	rectangular prism -- short	rimoportula	none	none	apical	none	apical -- mantle	no	no	poreless						Poreless
Orizaformis holarctica CCMP143	CCMP143	CCMP143	Fragilariophyceae	SW	benthic	yes	42.3oN	porose	porose	rectangular prism	none	none	none	none	sternum	apical	no	no	line of pores	20	1	100			Single pore line
plagiogrammid PDK104	PDK104	PDK104	Fragilariophyceae	SW	benthic	yes	7.33oN	porose	hyaline & porose	rectangular prism -- horned	none	external	none	marginal	sternum	apical -- stalked	no	no	line of pores	40	1	230			Single pore line
Cyclophora cf minor HK461	HK461	HK461	Fragilariophyceae	SW	benthic	yes	24.99oN	porose	porose	rectangular prism	rimoportula	internal	none	none	transverse -- one valve	apical -- linear	yes	no	line of pores	45	1	180			Single pore line
Placosira araneosa HK646	HK646	HK646	Fragilariophyceae	SW	benthic	yes	39oN	porose	porose	rectangular prism	rimoportula	internal	none	none	none	apical	no	no	single line of pores	45	1	190			Single pore line
Dimeregramma sp HK359	HK359	HK359	Fragilariophyceae	SW	benthic	yes	29.673oN	porose	hyaline & porose	rectangular prism -- short	none	external	none	marginal	longitudinal	apical	no	no	line of pores	50	1	220			Single pore line
Dimeregramma sp HK376	HK376	HK376	Fragilariophyceae	SW	benthic	yes	32.343oN	porose	hyaline & porose	rectangular prism -- short	none	none	none	marginal	longitudinal	apical	no	no	line of pores	50	1	225			Single pore line
Licmophora sp HK365	HK365	HK365	Fragilariophyceae	SW	benthic	No	20.5oN	porose	porose	rectangular prism -- clavate	rimoportula	none	none	none	none	apical -- one pole	no	yes	pores	70	1	150			Single pore line
Plagiogramma sp HK660	HK660	HK660	Fragilariophyceae	SW	benthic	yes	29.852oN	porose	hyaline & porose	rectangular prism	none	none	none	marginal	transverse	apical	no	no	line of pores	70	1	220			Single pore line
Tabellaria flocculosa HK065	HK065	HK065	Fragilariophyceae	FW	benthic	yes	45oN	porose	porose	rectangular prism	rimoportula	none	septa	marginal	central	apical	no	no	line of pores	80	1	210			Single pore line
Placosira plana HK648	HK648	HK648	Fragilariophyceae	SW	benthic	yes	43.689oN	porose	porose	rectangular prism	rimoportula	none	none	none	sternum	apical	no	no	single line of pores	90	1	190			Single pore line
Plagiogramma sp HK374	HK374	HK374	Fragilariophyceae	SW	benthic	yes	32.343oN	porose	hyaline & porose	rectangular prism	none	internal	none	marginal	transverse	apical	no	no	line of pores	100	1	260			Single pore line
Cratericulifera shandongensis SZCZCH1247	SZCZCH1247	SZCZCH1247	Fragilariophyceae	SW	benthic	yes	36.093oN	porose	porose	rectangular prism	none	none	none	marginal	central	apical -- mantle	no	no	pores	115	1	400			Single pore line
Plagiogramma sp HK324	HK324	HK324	Fragilariophyceae	SW	benthic	yes	47.36oN	porose	hyaline & porose	rectangular prism	none	internal	none	marginal	transverse	apical	no	no	elongated pores	245	1	325			Single pore line
Rhaphoneis amphiceros HK237	ECT3829_010, -011	HK237	Fragilariophyceae	SW	benthic	No	27.849oN	porose	porose	rectangular prism -- short	rimoportula	none	none	marginal	sternum	apical	no	no	other ornaments	550	1	1250			Single pore line
Licmophora colosalis HK366	HK366	HK366	Fragilariophyceae	SW	benthic	No	24.98oN	porose	porose	rectangular prism -- clavate	rimoportula	none	septa	none	none	apical -- one pole	no	yes	elongated pores	110	2	225			Single pore line
Catacombas gaillonii s0045	s0045	s0045	Fragilariophyceae	SW	benthic	yes	N/A	loculate	hyaline	rectangular prism -- short	rimoportula	none	quasi-septum	apical	none	apical -- mantle	no	no	pores	65	1	260			Single pore line
Grammonema striatula HK371	CCMP1094	HK371	Fragilariophyceae	SW	benthic	yes	59.63oN	porose	porose	rectangular prism -- short	rimoportula	none	none	none	transverse	apical	no	no	pores	110	1	250			Single pore line
Licmophora paradoxa HK106	HK106	HK106	Fragilariophyceae	SW	benthic	No	42.42oN	porose	porose	rectangular prism -- clavate	rimoportula	none	septa	none	none	apical -- one pole	no	yes	elongated pores	210	9	220	YES	YES	Square quasi-crystal
Florella pascuensis HK175	GU66E-2_Florella	HK175	Fragilariophyceae	SW	benthic	No	13.439oN	porose	porose	rectangular prism	none	none	none	none	none	none	no	no	pores	125	7	360	YES	YES	Square quasi-crystal
Ralfsiella sp CA HK341	HK341	HK341	Mediophyceae	SW	benthic	No	33.757oN	pseudoloculate	porose	domed cylinder	rimoportula	external	none	scattered	none	apical -- stalked	no	no	pores	125			NO		Disordered
Terpsinoe musica HK273	NHOP43	HK273	Mediophyceae	FW	benthic	yes	30.284oN	cf porose	porose	rectangular prism	rimoportula	internal	quasi-septum	scattered	none	apical	no	no	pores	180			NO		Disordered
Ralfsiella minima FL HK337	HK337	HK337	Mediophyceae	SW	benthic	No	29.86oN	pseudoloculate	porose	domed cylinder	rimoportula	external	none	scattered	none	apical -- stalked	no	no	pores	200			NO		Disordered
Biddulphia alternans HK541	HK541	HK541	Mediophyceae	SW	benthic	yes	39oN	porose	porose	polyhedral prism	rimoportula	internal	quasi-septum	none	none	apical	no	no	pores	215			NO		Disordered
Synedra bacillaris FL HK291	HK291	HK291	Mediophyceae	SW	benthic	No	24.8oN	porose	porose	rectangular prism -- short	none	internal	quasi-septum	none	none	none	no	no	pores	215			NO		Disordered
Ralfsiella smithii NC HK331	HK331	HK331	Mediophyceae	SW	benthic	No	33.926oN	pseudoloculate	porose	domed cylinder	rimoportula	external	none	scattered	none	apical -- stalked	no	no	pores	250			NO		Disordered
Odontella rhombus f trigona HK340	HK340	HK340	Mediophyceae	SW	benthic	yes	29.673oN	loculate	porose	domed cylinder	rimoportula	none	none	scattered	none	apical -- stalked	no	no	sieve pores	265			NO		Disordered
Pseudictyota dubium Guam HK199	16vi08-1A_Tdub	HK199	Mediophyceae	SW	benthic	yes	13.428oN	pseudoloculate	porose	polyhedral prism	rimoportula	external	none	scattered	none	apical -- stalked	no	no	pores	325			NO		Disordered
Terpsinoe sp HK545	HK545	HK545	Mediophyceae	FW	benthic	yes	9.8oN	cf porose	porose	rectangular prism	rimoportula	internal	none	scattered	none	apical	no	no	pores	325			NO		Disordered
Ralfsiella minima NC HK336	HK336	HK336	Mediophyceae	SW	benthic	No	33.926oN	pseudoloculate	porose	domed cylinder	rimoportula	external	none	scattered	none	apical -- stalked	no	no	pores	330			NO		Disordered
Pseudictyota reticulata Pan HK281	HK281	HK281	Mediophyceae	SW	benthic	yes	8.91oN	pseudoloculate	porose	polyhedral prism	rimoportula	external	none	scattered	none	apical -- stalked	no	no	pores	380			NO		Disordered
Terpsinoe americana HK415	HK415	HK415	Mediophyceae	SW	benthic	No	32.343oN	cf porose	porose	rectangular prism	none	internal	none	marginal & scattered	central	none	no	no	sieve pores	480			NO		Disordered
Biddulphia cf seychellensis UTKSA0282	UTKSA0282	UTKSA0282	Mediophyceae	SW	benthic	yes	20.83oN	porose	porose	polyhedral prism	rimoportula	none	none	none	none	apical	no	no	pores	500			NO		Disordered
Biddulphia alternans NC HK292	HK292	HK292	Mediophyceae	SW	benthic	yes	33.9oN	porose	porose	polyhedral prism	rimoportula	internal	quasi-septum	none	none	apical	no	no	pores	560			NO		Disordered
Odontella sp UTKSA0255	UTKSA0255	UTKSA0255	Mediophyceae	SW	benthic	yes	21.756oN	porose	porose	rectangular prism -- horned	rimoportula	none	none	scattered	none	apical -- stalked	no	no	pores	625			NO		Disordered
Pseudictyota retuculata Tokiane3 TriM1	Tokiane3 TricerM1	Tokiane3 TricerM1	Mediophyceae	SW	benthic	yes	N/A	pse	porose	polyhedral prism	rimoportula	external	none	scattered	none	apical -- stalked	no	no	sieve pores	700			NO		Disordered
Lampriscus shadboltianus v crenulata HK257	HK257	HK257	Mediophyceae	SW	benthic	yes	13.439oN	porose	porose	tapered cylinder	none	none	none	none	none	apical -- stalked	no	no	other ornaments	790			NO		Disordered
Pseudictyota reticulata UTKSA0089	UTKSA0089	UTKSA0089	Mediophyceae	SW	benthic	yes	26.227oN	pseudoloculate	porose	polyhedral prism	rimoportula	external	none	scattered	none	apical -- stalked	no	no	sieve pores	840			NO		Disordered
Biddulphia biddulphiana HI HK271	HK271	HK271	Mediophyceae	SW	benthic	yes	19.6oN	porose	porose	rectangular prism -- horned	rimoportula	internal	none	scattered	none	apical -- stalked	no	no	pores	850			NO		Disordered
Amphitetras antediluvianum HK223	HK223	HK223	Mediophyceae	SW	benthic	yes	35.27oN	porose	porose	polyhedral prism	none	none	none	scattered	none	apical	no	no	sieve pores	1100			NO		Disordered
Amphitetras antediluvianum HK584	HK584	HK584	Mediophyceae	SW	benthic	yes	39oN	porose	porose	polyhedral prism	none	none	none	scattered	none	apical	no	no	sieve pores	1200			NO		Disordered
Amphipentas pentacrinus HK289	HK289	HK289	Mediophyceae	SW	benthic	No	24.8oN	porose	porose	polyhedral prism	rimoportula	external	none	scattered	none	apical -- stalked	no	no	pores	850			NO		Disordered
Ardissonea sp UTKSA0041	UTKSA0041	UTKSA0041	Mediophyceae	SW	benthic	No	21.73oN	loculate	porose	rectangular prism -- short	none	internal	quasi-septum	none	none	none	no	no	pores	250			NO		Disordered
Biddulphia tridens CA HK239	HK239	HK239	Mediophyceae	SW	benthic	yes	33.76oN	porose	porose	rectangular prism -- horned	rimoportula	none	none	scattered	none	apical -- stalked	no	no	pores	25			NO		Disordered
Biddulphia tridens FL HK327	HK327	HK327	Mediophyceae	SW	benthic	yes	24.8oN	porose	porose	rectangular prism -- horned	rimoportula	none	none	scattered	none	apical -- stalked	no	no	pores	50			NO		Disordered
Eunotogramma sp NC HK294	HK294	HK294	Mediophyceae	SW	benthic	No	33.926oN	porose	porose	rectangular prism -- short	rimoportula	internal	none	marginal	transverse -- multiple	none	no	no	pores				NO		Disordered
Odontella rhomboides TX HK282	HK282	HK282	Mediophyceae	SW	benthic	yes	27.713oN	loculate	porose	rectangular prism -- horned	rimoportula	none	none	scattered	none	apical -- stalked	no	no	pores	430	13	900	YES	YES	Hexagonal quasi-crystal
Biddulphia biddulphiana FL HK328	HK328	HK328	Mediophyceae	SW	benthic	yes	24.8oN	porose	porose	rectangular prism -- horned	rimoportula	internal	none	scattered	none	apical -- stalked	no	no	pores	500	10	1400	YES	YES	Hexagonal quasi-crystal
Biddulphia biddulphiana HK452	HK452	HK452	Mediophyceae	SW	benthic	yes	13.439oN	porose	porose	rectangular prism -- horned	rimoportula	internal	none	scattered	none	apical -- stalked	no	no	pores	550	5	1750	YES	YES	Hexagonal quasi-crystal
Amphipentas pentacrinus MX HK384	HK384	HK384	Mediophyceae	SW	benthic	No	20.5oN	porose	porose	polyhedral prism	rimoportula	external	none	scattered	none	apical -- stalked	no	no	sieve pores	560	6	1100	YES	YES	Hexagonal quasi-crystal
Biddulphia biddulphiana HK543	HK543	HK543	Mediophyceae	SW	benthic	yes	34.8oN	porose	porose	rectangular prism -- horned	rimoportula	internal	none	scattered	none	apical -- stalked	no	no	pores	700	5	1900	YES	YES	Hexagonal quasi-crystal
Trigonium formosum HI HK258	HK258	HK258	Mediophyceae	SW	benthic	No	21.3oN	loculate	loculate	polyhedral prism	rimoportula	none	quasi-septum	scattered	none	apical	no	no	pores	1068	11	1850	YES	YES	Hexagonal quasi-crystal
Triceratium spinosum UTKSA0420	UTKSA0420	UTKSA0420	Mediophyceae	SW	benthic	yes	27.671oN	loculate	cf porose	polyhedral prism	rimoportula	none		scattered	none	apical -- stalked	no	no	sieve pores	1400	12	1900	YES	YES	Hexagonal quasi-crystal
Triceratium robertsianum HK700	HK700	HK700	Mediophyceae	SW	benthic	No	29.673oN	pseudoloculate	cf porose	polyhedral prism	rimoportula	none	none	scattered	none	apical -- stalked	no	no	pores	120	>40	580	YES	NO	Hexagonal sPhC	1398
Pleurosira laevis f polymorpha HK326	HK326	HK326	Mediophyceae	SW	benthic	yes	33.59oN	loculate	porose	domed cylinder -- short	rimoportula	none	none	scattered	none	apical -- stalked	no	no	pores	270	33	580	YES	NO	Hexagonal sPhC	1398
Pleurosira polymorpha HK581	HK581	HK581	Mediophyceae	SW	benthic	yes	32.42oN	loculate	porose	domed cylinder -- short	rimoportula	none	none	scattered	none	apical -- stalked	no	no	pores	200	25	600	YES	NO	Hexagonal sPhC	1446
Biddulphiopsis titiana HK170	GU44AB-8 Boptit	HK170	Mediophyceae	SW	benthic	yes	13.439oN	porose	porose	polyhedral prism -- tall	rimoportula	none	none	none	none	apical	no	no	pores	300	15	900	YES	NO	Hexagonal sPhC	2169
Lampriscus shadboltianus Pan HK264	HK264	HK264	Mediophyceae	SW	benthic	yes	8.91oN	porose	porose	tapered cylinder	none	none	none	none	none	apical -- stalked	no	no	other ornaments	830	15	1450	YES	NO	Hexagonal sPhC	3494
Ardissonea formosum HK209	HK209	HK209	Mediophyceae	SW	benthic	No	13.439oN	loculate	porose	rectangular prism -- short	none	internal	quasi-septum	none	none	none	no	no							Poreless
Attheya UTKSA0227	UTKSA0227	UTKSA0227	Mediophyceae	SW	benthic	No	27.271oN	porose	porose	rectangular prism -- tall	none	none	none	none	none	none	no	no							Poreless
Cerataulus turgidus HK699	HK699	HK699	Mediophyceae	SW	benthic	yes	39oN	loculate	loculate	domed cylinder -- short	rimoportula	none	none	scattered	none	apical -- stalked	no	no							Poreless
Toxarium hennedyanum HK220	HK220	HK220	Mediophyceae	SW	benthic	No	13.474oN	porose	porose	rectangular prism -- short	none	none	none	none	none	none	no	no							Poreless
Toxarium undulatum HK210	HK210	HK210	Mediophyceae	SW	benthic	No	13.439oN	porose	porose	rectangular prism -- short	none	none	quasi-septum	none	none	none	no	no							Poreless
Mastodiscus radiatus HK249	HK249	HK249	Mediophyceae	SW	benthic	No	27.71oN	porose	hyaline	flat cylinder -- short	rimoportula	marginal	none	none	none	apical -- stalked	no	no	poreless						Poreless
Lampriscus orbiculatus HK125	GU7_Lamp_orb	HK125	Mediophyceae	SW	benthic	yes	13.428oN	porose	porose	tapered cylinder	none	none	none	none	none	apical -- stalked	no	no	pores	730	10	900	YES	YES	Square quasi-crystal
Biddulphia cf sculpta UTKSA0210	UTKSA0210	UTKSA0210	Mediophyceae	SW	benthic	yes	21.756oN	porose	porose	polyhedral prism	rimoportula	none	quasi-septum	none	none	apical	no	no	pores	195	4	800	YES	YES	Square quasi-crystal
Biddulphia alternans GA HK592	HK592	HK592	Mediophyceae	SW	benthic	yes	31oN	porose	porose	polyhedral prism	rimoportula	internal	quasi-septum	none	none	apical	no	no	pores	215	6	415	YES	YES	Square quasi-crystal
Biddulphia reticulum HI HK252	HK252	HK252	Mediophyceae	SW	benthic	yes	21.56oN	porose	porose	polyhedral prism	rimoportula	none	quasi-septum	none	none	apical	no	no	pores	280	6	600	YES	YES	Square quasi-crystal
Amphipentas pentacrinus HK583	HK583	HK583	Mediophyceae	SW	benthic	No	39oN	porose	porose	polyhedral prism	rimoportula	external	none	scattered	none	apical -- stalked	no	no	sieve pores	700	2	111	YES	YES	Square quasi-crystal
Odontella aurita CanIsl HK333	HK333	HK333	Mediophyceae	SW	benthic	yes	28.1oN	porose	porose	rectangular prism -- horned	rimoportula	none	none	scattered	none	apical -- stalked	no	no	pores	140	5	425	YES	YES	Square quasi-crystal
Staurotropis khiyamii UTKSA0047	UTKSA0047	UTKSA0047	Bacillariophyceae	SW	planktonic	No	27.347oN	porose	porose	rectagular prism -- keeled	none	stauros	none	none	transverse	none	no	no	sieve pores	220			NO		Disordered
Entomoneis sp UTKSA0080	UTKSA0080	UTKSA0080	Bacillariophyceae	SW	planktonic	No	20.841oN	porose	porose	rectangular prism -- keeled	none	internal	none	none	none	none	no	no	pores				NO		Disordered
Carinasigma minuta HK418	HK418	HK418	Bacillariophyceae	SW	planktonic	No	13.428oN	loculate	hyaline	rectangular prism -- keeled	none	none	none	central	none	none	no	no	poreless						Poreless
Staurotropis seychellensis HK172	HK172	HK172	Bacillariophyceae	SW	planktonic	No	13.428oN	porose	porose	rectagular prism -- keeled	none	stauros	none	none	transverse	none	no	no	poreless						Poreless
Thalassiophysa hyalina	UTKSA0028	4vi08-1C Thal	Bacillariophyceae	SW	planktonic	No	27.347oN (UTKSA0028)	porose	porose	wedge prism	none	internal -- fibulae	none	none	none	none	no	no	poreless						Poreless
Undatella quadrata HK174	HK174	HK174	Bacillariophyceae	SW	planktonic	No	13.428oN	porose	porose	rectangular prism -- keeled	none	internal & external	none	none	transverse	none	no	no	poreless						Poreless
Staurotropis americana HK442	HK443	HK442	Bacillariophyceae	SW	planktonic	No	27.618oN	porose	porose	rectagular prism -- keeled	none	stauros	none	none	transverse	none	no	no	sieve pores	270	13	375	YES	YES	Square quasi-crystal
Corethron hystrix FL HK241	HK241	HK241	Coscinodiscophyceae	SW	planktonic	No	27.5oN	porose	porose	domed cylnder -- tall	none	none	none	mantle	none	none	yes	no	pores	30			NO		Disordered
Leptocylindrus danicus ECT3845	HK238	HK238	Coscinodiscophyceae	SW	planktonic	yes	27.71oN	porose	porose	flat cylinder -- tall	none	none	none	marginal	none	none	no	no	pores	45			NO		Disordered
Rhizosolenia fallax UTKSA0035	UTKSA0035	UTKSA0035	Coscinodiscophyceae	SW	planktonic	No	27.346oN	loculate	loculate	tapered cylinder	rimoportula	none	none	none	none	none	no	no	septate pores	115			NO		Disordered
Rhizosolenia shrubsolei TX HK221	HK221	HK221	Coscinodiscophyceae	SW	planktonic	No	27.709oN	loculate	loculate	tapered cylinder	rimoportula	none	none	none	none	none	no	no	slits	800			NO		Disordered
Dactyliosolen fragilissimus HK426	HK426	HK426	Coscinodiscophyceae	SW	planktonic	No	30.25oN	porose	porose	domed cylinder -- tall	rimoportula	none	none	none	none	none	no	no	ribs				NO		Disordered
Proboscia sp UTKSA0033	UTKSA0033	UTKSA0033	Coscinodiscophyceae	SW	planktonic	yes	27.346oN	loculate	loculate	tapered cylinder	rimoportula	none	none	none	none	none	no	no	pores	40	>40	195	YES	NO	Hexagonal sPhC	470
Coscinodiscus ECT3874	HK298	HK298	Coscinodiscophyceae	SW	planktonic	No	24.8oN	loculate	loculate	domed cylnder -- tall	rimoportula	none	none	none	none	none	no	no	pores	125	25	310	YES	NO	Hexagonal sPhC	747
Coscinodiscus wailesii	HK229	HK229	Coscinodiscophyceae	SW	planktonic	No	27.84oN	loculate	loculate	flat cylinder -- short	rimoportula	none	none	none	none	none	no	no	pores	150	30	330	YES	NO	Hexagonal sPhC	795
Actinocyclus AJA022-31	ECT3845_Actino	AJA022-31	Coscinodiscophyceae	SW	planktonic	No	27.7oN (ECT3845)	loculate	hyaline	domed cylinder	rimoportula	none	none	none	none	none	no	no	poreless						Poreless
Actinoptychus cf splendens HK381	HK381	HK381	Coscinodiscophyceae	SW	planktonic	No	46.23oN	loculate	hyaline	domed cylinder -- short	rimoportula	none	none	none	none	none	no	no	poreless						Poreless
Actinoptychus undulatum CA HK261	HK261	HK261	Coscinodiscophyceae	SW	planktonic	No	36.56oN	loculate	hyaline	domed cylinder -- short	rimoportula	none	none	none	none	none	no	no	poreless						Poreless
Paralia sp HI HK618	HK618	HK618	Coscinodiscophyceae	SW	planktonic	yes	19.58oN	pseudoloculate	porose	domed cylinder -- tall	rimoportula	external	none	marginal	none	none	yes	no	single line of elongated pores	200	1	170			Single pore line
Paralia sp Guam HK408	HK408	HK408	Coscinodiscophyceae	SW	planktonic	yes	13.439oN	pseudoloculate	porose	domed cylinder -- tall	rimoportula	external	none	marginal	none	none	yes	no	single line of elongated pores	375	1	125			Single pore line
Guinardia striata HK400	HK400	HK400	Coscinodiscophyceae	SW	planktonic	yes	28.44oN	porose	porose	tapered cylinder	rimoportula	external	none	none	none	none	no	no	elongated pores	40	9	125	YES	YES	Square quasi-crystal
Guinardia flaccida FL HK272	ECT3821	HK272	Coscinodiscophyceae	SW	planktonic	yes	24.577oN	porose	porose	flat cylinder -- tall	rimoportula	none	none	none	none	none	no	no	elongated pores	50	13	125	YES	YES	Square quasi-crystal
Guinardia flaccida FL HK353	ECT3821	HK353	Coscinodiscophyceae	SW	planktonic	yes	29.673oN	porose	porose	flat cylinder -- tall	rimoportula	none	none	none	none	none	no	no	elongated pores	50	13	125	YES	YES	Square quasi-crystal
Guinardia delicatula ME HK613	HK613	HK613	Coscinodiscophyceae	SW	planktonic	yes	44.396oN	porose	porose	tapered cylinder	rimoportula	none	none	none	none	none	no	no	elongated pores	55	5	100	YES	YES	Square quasi-crystal
Coscinodiscus radiatus	HK031	HK352	Coscinodiscophyceae	SW	planktonic	No	47.08oN (HK352)	loculate	loculate	flat cylinder -- short	rimoportula	none	none	none	none	none	no	no	pores	100	30	235	YES	NO	Square sPhC	655
Coscinodiscus jonesianus	HK393	HK393	Coscinodiscophyceae	SW	planktonic	No	32.06oN	loculate	loculate	domed cylinder -- short	rimoportula	none	none	none	none	none	no	no	pores	120	30	270	YES	NO	Square sPhC	752
Coscinodiscus CVPan4	HK263	HK263	Coscinodiscophyceae	SW	planktonic	No	8.91oN	loculate	loculate	domed cylinder -- short	rimoportula	none	none	none	none	none	no	no	pores	115	47	285	YES	NO	Square sPhC	794
Coscinodiscus granii	HK228	HK228	Coscinodiscophyceae	SW	planktonic	No	33.76oN	loculate	loculate	domed cylinder -- short	rimoportula	none	none	none	none	none	no	no	pores	125	30	285	YES	NO	Square sPhC	794
Rhizosolenia formosa 12II11-6A	HK354	HK354	Coscinodiscophyceae	SW	planktonic	No	27.838oN	loculate	loculate	tapered cylinder	rimoportula	none	none	none	none	none	no	no	pores	335	20	500	YES	NO	Square sPhC	1393
Microtabella interrupta HK458	HK458	HK458	Fragilariophyceae	SW	planktonic	yes	24.58oN	porose	porose	rectangular prism -- tall	rimoportula	none	yes	none	none	apical	no	no	pores	75			NO		Disordered
Koernerella recticostata HK242	HK242	HK242	Fragilariophyceae	SW	planktonic	yes	13.439oN	porose	porose	rectangular prism -- clavate	rimoportula	none	none	marginal	none	apical	no	yes	pores	80			NO		Disordered
Bleakeleya notata HK247	HK247	HK247	Fragilariophyceae	SW	planktonic	yes	13.428oN	porose	porose	rectanglar prism -- clavate	rimoportula	none	none	marginal	none	apical	no	yes	pores	120			NO		Disordered
Neodelphineis sp HK421	HK421 & CGA1605D_littlechainG15	HK421	Fragilariophyceae	SW	planktonic	No	31oN (CGA1605D)	porose	hyaline	rectangular prism -- short	rimoportula	none	none	marginal	sternum	none	no	yes							Poreless
Asterionellopsis socialis HK181	HK181	HK181	Fragilariophyceae	SW	planktonic	yes	59.475oN	porose	porose	rectangular prism -- clavate	rimoportula	none	none	none	sternum	apical	no	yes							Poreless
Perideraion montgomeryii HK246	HK246	HK246	Fragilariophyceae	SW	planktonic	yes	13.428oN	porose	porose	rectangular prism -- clavate	rimoportula	none	none	marginal	none	apical	no	yes							Poreless
Castoridens hyalina HK444	HK444	HK444	Fragilariophyceae	SW	planktonic	yes	30.3oN	porose	hyaline	rectangular prism	none	none	none	none	transverse	apical --reduced	no	no	poreless						Poreless
Synedropsis hyperborea HK117	AKice_unknown_13-11_07	HK117	Fragilariophyceae	SW	planktonic	No	76.25oN	porose	porose	rectangular prism -- short	rimoportula	none	none	none	sternum	apical -- mantle	no	no	line of pores	58	1	270			Single pore line
Cyclotella atomus AJA010-31	AJA010-31	AJA010-31	Mediophyceae	FW	planktonic	No	38.78oN	porose	porose	flat cylinder	fultoportula & rimoportula	none	none	none	marginal & central	none	no	no	pores	15			NO		Disordered
Cyclotella scalensis AJA299-11	AJA299-11	AJA299-11	Mediophyceae	FW	planktonic	No	29.64oN	porose	porose	flat cylinder	fultoportula & rimoportula	internal	none	none	central	none	no	no	pores	15			NO		Disordered
Thalassiosira hispida AJA318-38	AJA318-38	AJA318-38	Mediophyceae	SW	planktonic	No	57.84oN	cf pseudoloculate	porose	domed cylinder	fultoportula & rimoportula	none	none	none	none	none	no	no	pores	15			NO		Disordered
Thalassiosira lacustris AJA341-27	AJA341-27	AJA341-27	Mediophyceae	FW	planktonic	no	29.64oN	pseudoloculate	porose	flat cylinder	fultoportula & rimoportula	external	none	scattered	none	none	no	no	pores	15			NO		Disordered
Cyclotella cf gamma AJA263-27	AJA263-27	AJA263-27	Mediophyceae	FW	planktonic	No	30.69oN	pseudoloculate	porose	flat cylinder	fultoportula & rimoportula	none	none	scattered	marginal & central	none	no	no	pores	20			NO		Disordered
Skeletonema tropicum AJA358-04	AJA358-04	AJA358-04	Mediophyceae	SW	planktonic	yes	27.618oN	pseudoloculate	porose	domed cylinder	fultoportula & rimoportula	external	none	none	none	none	no	no	pores	20			NO		Disordered
Cyclostephanos tholiformis AJA228-03	AJA228-03	AJA228-03	Mediophyceae	FW	planktonic	No	36.56oN	porose	porose	domed cylinder	fultoportula & rimoportula	internal	none	scattered	marginal	none	no	no	pores	30			NO		Disordered
Cyclotella striata AJA297-15	AJA297-15	AJA297-15	Mediophyceae	SW	planktonic	No	-6.08oN	loculate	porose	domed cylinder	fultoportula & rimoportula	internal	none	scattered	central	none	no	no	pores	30			NO		Disordered
Cyclotella wallercreekii AJA164-11	AJA164-11	AJA164-11	Mediophyceae	FW	planktonic	No	30.28oN	pseudoloculate	porose	flat cylinder -- short	fultoportula & rimoportula	internal	none	none	central	none	no	no	pores	30			NO		Disordered
Cyclotella cf quillensis AJA299-14	AJA299-14	AJA299-14	Mediophyceae	FW	planktonic	No	29.64oN	pseudoloculate	porose	flat cylinder -- short	fultoportula & rimoportula	internal	none	scattered	central	none	no	no	pores	35			NO		Disordered
Cyclotella meneghiniana AJA178-1	AJA178-1	AJA178-1	Mediophyceae	FW	planktonic	No	N/A	pseudoloculate	porose	flat cylinder	fultoportula & rimoportula	internal	none	scattered	none	none	no	no	pores	40			NO		Disordered
Acanthoceros zachariasi HK250	HK250	HK250	Mediophyceae	FW	planktonic	No	43.3oN	porose	porose	tapered cylinder	none	none	none	none	none	none	no	no	pores	50			NO		Disordered
Urosolenia eriensis HK054	Y98_Image09	HK054	Mediophyceae	FW	planktonic	No	44.45oN	porose	porose	tapered cylinder	none	none	none	none	none	none	no	no	pores	50			NO		Disordered
Eunotogramma sp FL HK451	HK451	HK451	Mediophyceae	SW	planktonic	No	26.01oN	porose	porose	rectangular prism -- short	rimoportula	internal	none	marginal	transverse -- multiple	none	no	no	pores	65			NO		Disordered
Orthoseira dendroteres HK066	HK066	HK066	Mediophyceae	FW	planktonic	yes	41oN	porose	porose	flat cylinder -- tall	tubular process	external	septa	marginal	none	none	no	no	pores	115			NO		Disordered
Hobaniella longicruris HK576	HK576	HK576	Mediophyceae	SW	planktonic	No	32.343oN	porose	loculate & porose	tapered cylinder	rimoportula	none	none	scattered	none	apical -- stalked	no	no	pores	130			NO		Disordered
Lithodesmioides polymorpha UTKSA0027	UTKSA0027	UTKSA0027	Mediophyceae	SW	planktonic	No	26.23oN	porose	porose	polyhedral prism	rimoportula	marginal	none	scattered	central	none	no	no	pores	135			NO		Disordered
Cymatosira lorenziana HK588	HK588	HK588	Mediophyceae	SW	planktonic	yes	20.5oN	porose	porose	rectangular prism -- short	rimoportula	none	none	marginal	none	apical -- stalked	yes	no	line of pores	150			NO		Disordered
Hobaniella longicruris TX HK226	HK226	HK226	Mediophyceae	SW	planktonic	No	27.85oN	porose	loculate & porose	tapered cylinder	rimoportula	none	none	scattered	none	apical -- stalked	no	no	pores	150			NO		Disordered
Roundia cardiophora HK219	HK219	HK219	Mediophyceae	SW	planktonic	No	13.249oN	pseudoloculate	porose	flat cylinder -- tall	fultoportula & rimoportula	none	none	scattered	none	none	no	no	pores	160			NO		Disordered
Neocalyptrella robusta HK423	HK423	HK423	Mediophyceae	SW	planktonic	No	30.25oN	loculate	loculate	tapered cylinder	rimoportula	none	none	none	none	none	no	no	slits	170			NO		Disordered
Lithodesmium intricatum HI HK253	HK253	HK253	Mediophyceae	SW	planktonic	No	21.46oN	porose	porose	polyhedral prism	rimoportula	marginal	none	none	none	none	no	no	pores	170			NO		Disordered
Odontella rostrata HK585	HK585	HK585	Mediophyceae	SW	planktonic	No	26.01oN	porose	porose	rectangular prism -- horned	rimoportula	external	none	scattered	none	apical -- stalked	no	no	pores	220			NO		Disordered
Dactyliosolen blavyanus HK301	HK301	HK301	Mediophyceae	SW	planktonic	No	29.67oN	porose	porose	flat cylinder -- tall	rimoportula	none	none	none	none	none	no	no	ribs				NO		Disordered
Ditylum brightwelli HK285	HK285	HK285	Mediophyceae	SW	planktonic	No	36.636oN	porose	porose	domed cylinder -- tall	rimoportula	external	none	none	none	none	no	no	pores				NO		Disordered
Lithodesmium intricatum CA HK231	HK231	HK231	Mediophyceae	SW	planktonic	No	33.76oN	porose	porose	polyhedral prism	rimoportula	marginal	none	none	none	none	no	no					NO		Disordered
Porosira glacialis HK115	RCC5324	HK115	Mediophyceae	SW	planktonic	No	42.8716oN	pseudoloculate (RCC5324)	cf porose	flat cylinder -- short	fultoportula & rimoportula	none	none	none	none	none	no	no					NO		Disordered
Lithodesmium undulatum HK029	ECT3821	HK029	Mediophyceae	SW	planktonic	yes	29.33oN	porose	porose	polyhedral prism	rimoportula	marginal	none	none	none	none	no	no	pores	140	12	500	YES	YES	Hexagonal quasi-crystal
Stellarima microtrias HK108	HK108	HK108	Mediophyceae	SW	planktonic	No	-64.97oN (HK108)	loculate	loculate	domed cylinder	rimoportula	none	none	none	none	none	no	no	pores	140	10	380	YES	YES	Hexagonal quasi-crystal
Trieres mobilensis FL HK251	HK251	HK251	Mediophyceae	SW	planktonic	No	27.5oN	loculate	loculate	rectangular prism -- horned	rimoportula	external	none	scattered	none	apical -- stalked	no	no	sieve pores	490	27	580	YES	NO	Hexagonal sPhC	1398
Trieres regia FL HK322	HK322	HK322	Mediophyceae	SW	planktonic	No	27.5oN	loculate	loculate	rectangular prism -- horned	rimoportula	external	none	scattered	none	apical -- stalked	no	no	sieve pores	600	40	680	YES	NO	Hexagonal sPhC	1639
Trieres cf granulata TX HK406	HK406	HK406	Mediophyceae	SW	planktonic	No	27.837oN	loculate	loculate	rectangular prism -- horned	rimoportula	external	none	scattered	none	apical -- stalked	no	no	sieve pores	670	>30	830	YES	NO	Hexagonal sPhC	2000
Attheya longicornis HK317	HK317	HK317	Mediophyceae	SW	planktonic	No	43oN	porose	porose	rectangular prism -- tall	none	none	none	none	none	none	no	no							Poreless
Attheya septentrionalis HK112	CCMP2084	HK112	Mediophyceae	SW	planktonic	No	77.8136oN	porose	porose	rectangular prism -- tall	none	none	none	none	none	none	no	no							Poreless
Bellerochea malleus HK265	HK265	HK265	Mediophyceae	SW	planktonic	yes	27.5oN	porose	porose	rectangular prism	rimoportula	external	none	marginal linking	none	none	no	no							Poreless
Cerataulina daemon HK390	HK390	HK390	Mediophyceae	SW	planktonic	yes	26.01oN	porose	porose	tapered cylinder	rimoportula	marginal	none	marginal	none	apical -- stalked	no	no							Poreless
Cymatosira belgica SC HK397	HK397	HK397	Mediophyceae	SW	planktonic	yes	32.343oN	porose	porose	rectangular prism -- short	rimoportula	none	none	marginal	central	apical -- stalked	yes	no	poreless						Poreless
Discostella pseduostelligera AJA075-4	AJA075-4	AJA075-4	Mediophyceae	FW	planktonic	No	36.45oN	cf porose	porose	flat cylinder	fultoportula & rimoportula	external	none	none	central	none	no	no	poreless						Poreless
Leyanella pauciporis SK	TongYeongLNG_tinyribbV3	TongYeongLNG_tinyribbV3	Mediophyceae	SW	planktonic	yes	34.8oN	porose	hyaline	rectangular prism	rimoportula	marginal	none	none	transverse	apical -- stalked	yes	no	poreless						Poreless
Leyanella probus CanIsl	ECT3888	ECT3888	Mediophyceae	SW	planktonic	yes	28.1oN	porose	hyaline	rectangular prism	rimoportula	marginal	none	none	transverse	apical -- stalked	yes	no	poreless						Poreless
Minutocellus polymorpha OR HK321	HK321	HK321	Mediophyceae	SW	planktonic	No	46.18oN	porose	porose	rectangular prism -- short	tubular process	none	none	marginal	none	apical -- stalked	yes	no	poreless						Poreless
Spicaticribra kingstonii AJA303-46	AJA303-46	AJA303-46	Mediophyceae	FW	planktonic	No	35.44oN	pseudoloculate	porose	flat cylinder	fultoportula & rimoportula	none	none	none	none	none	no	no	poreless						Poreless
Discostella sp AJA303-1	AJA303-1	AJA303-1	Mediophyceae	FW	planktonic	No	35.44oN	pseudoloculate	porose	flat cylinder	fultoportula & rimoportula	none	none	none	none	none	no	no	line of pores	20	1	100			Single pore line
Plagiogrammopsis vanheurckii HI HK413	HK413	HK413	Mediophyceae	SW	planktonic	yes	21.559oN	porose	hyaline	rectangular prism	tubular process	stauros	none	marginal	transverse	apical -- stalked	yes	no	line of pores	40	1	880			Single pore line
Detonula pumila RCC5794	RCC5794	RCC5794	Mediophyceae	SW	planktonic	yes	24.97oN	pseudoloculate	pseudoloculate & porose	flat cylinder	fultoportula & rimoportula	external	none	none	none	none	no	no	elongated pores	50	1	230			Single pore line
Campylosira cymbelliformis HK122	HK122	HK122	Mediophyceae	SW	planktonic	yes	27.78oN	porose	porose	rectangular prism -- short	rimoportula	none	none	marginal linking	none	apical	yes	no	line of pores	60	1	270			Single pore line
Plagiogrammopsis vanheurckii CA HK293	HK293	HK293	Mediophyceae	SW	planktonic	yes	36.809oN	porose	hyaline	rectangular prism	tubular process	stauros	none	marginal	transverse	apical -- stalked	yes	no	line of pores	65	1	190			Single pore line
Cymatosira belgica FL HK343	HK343	HK343	Mediophyceae	SW	planktonic	yes	29.86oN	porose	porose	rectangular prism -- short	rimoportula	none	none	marginal	central	apical -- stalked	yes	no	line of pores	90	1	700			Single pore line
Lambertocellus africana SZCZP74	SA58_Campylosira	SZCZP0074	Mediophyceae	SW	planktonic	yes	-32.09oN	porose	porose	rectangular prism -- short	rimoportula	none	none	marginal	subcentral	apical -- stalked	yes	no	line of pores	115	1	245			Single pore line
Cymatosira lorenziana FL HK283	HK283	HK283	Mediophyceae	SW	planktonic	yes	24.8oN	porose	porose	rectangular prism -- short	rimoportula	none	none	marginal	none	apical -- stalked	yes	no	line of pores	190	1	430			Single pore line
Eucampia cf cornuta HK399	HK399	HK399	Mediophyceae	SW	planktonic	yes	28.44oN	porose	porose	rectangular prism -- horned	rimoportula	external	none	none	none	apical -- stalked	no	no	pores	53.4	9	170	YES	YES	Square quasi-crystal
Cerataulina pelagica HK596	HK596	HK596	Mediophyceae	SW	planktonic	yes	36.6oN	porose	porose	tapered cylinder	rimoportula	marginal	none	marginal	none	apical -- stalked	no	no	pores	80	8	230	YES	YES	Square quasi-crystal
Pseudosolenia calcar avis HK245	HK245	HK245	Mediophyceae	SW	planktonic	no	27.53oN	loculate	loculate	tapered cylinder	rimoportula	none	none	none	none	none	no	no	pores	100	>30	290	YES	NO	Hexagonal sPhC	940
Bolidomonas pacifica HK015	HK015	HK015	non-diatom--DNA outgroup

## Sheet: Graphs
Taxon	SEM source	DNA source	Subclass	FW/SW?	Growth Habit @ collection	Colonial?	Collection Latitude	Valve X-sec	Girdle X-sec	gross cell morph	transvalvar tube	costa	septa	spines	fascia	pore fields	heterovalvar?	heteropolar?	Surface symmetric pore type	Surface pore d nm	Ca. max. number surface pores in z	Period a2 nm	FFT symmetry	High frequency domains	Photonic crystal classification	Expected Central Wavelength in water (nm)
Coscinodiscus CVPan4	HK263	HK263	Coscinodiscophyceae	SW	planktonic	No	8.91oN	loculate	loculate	domed cylinder -- short	rimoportula	none	none	none	none	none	no	no	pores	115	47	285	YES	NO	Square sPhC	794
Coscinodiscus ECT3874	HK298	HK298	Coscinodiscophyceae	SW	planktonic	No	24.8oN	loculate	loculate	domed cylnder -- tall	rimoportula	none	none	none	none	none	no	no	pores	125	25	310	YES	NO	Hexagonal sPhC	747
Coscinodiscus granii	HK228	HK228	Coscinodiscophyceae	SW	planktonic	No	33.76oN	loculate	loculate	domed cylinder -- short	rimoportula	none	none	none	none	none	no	no	pores	125	30	285	YES	NO	Square sPhC	794
Coscinodiscus jonesianus	HK393	HK393	Coscinodiscophyceae	SW	planktonic	No	32.06oN	loculate	loculate	domed cylinder -- short	rimoportula	none	none	none	none	none	no	no	pores	120	30	270	YES	NO	Square sPhC	752
Coscinodiscus radiatus	HK031	HK352	Coscinodiscophyceae	SW	planktonic	No	47.08oN (HK352)	loculate	loculate	flat cylinder -- short	rimoportula	none	none	none	none	none	no	no	pores	100	30	235	YES	NO	Square sPhC	655
Coscinodiscus wailesii	HK229	HK229	Coscinodiscophyceae	SW	planktonic	No	27.84oN	loculate	loculate	flat cylinder -- short	rimoportula	none	none	none	none	none	no	no	pores	150	30	330	YES	NO	Hexagonal sPhC	795
Proboscia sp UTKSA0033	UTKSA0033	UTKSA0033	Coscinodiscophyceae	SW	planktonic	yes	27.346oN	loculate	loculate	tapered cylinder	rimoportula	none	none	none	none	none	no	no	pores	40	>40	195	YES	NO	Hexagonal sPhC	470
Rhizosolenia formosa 12II11-6A	HK354	HK354	Coscinodiscophyceae	SW	planktonic	No	27.838oN	loculate	loculate	tapered cylinder	rimoportula	none	none	none	none	none	no	no	pores	335	20	500	YES	NO	Square sPhC	1393
Pseudosolenia calcar avis HK24			Mediophyceae																pores	100	>30	290	YES	NO	Hexagonal sPhC	940
Triceratium robertsianum HK700	HK700	HK700	Mediophyceae	SW	benthic	No	29.673oN	quasi-loculate	porose	polyhedral prism	rimoportula	none	none	scattered	none	apical -- stalked	no	no	pores	120	>40	580	YES	NO	Hexagonal sPhC	1398
Pleurosira polymorpha HK581	HK581	HK581	Mediophyceae	SW	benthic	yes	32.42oN	loculate	porose	domed cylinder -- short	rimoportula	none	none	scattered	none	apical -- stalked	no	no	pores	200	25	600	YES	NO	Hexagonal sPhC	1446
Pleurosira laevis f polymorpha HK326	HK326	HK326	Mediophyceae	SW	benthic	yes	33.59oN	loculate	porose	domed cylinder -- short	rimoportula	none	none	scattered	none	apical -- stalked	no	no	pores	270	33	580	YES	NO	Hexagonal sPhC	1398
Biddulphiopsis titiana HK170	GU44AB-8 Boptit	HK170	Mediophyceae	SW	benthic	yes	13.439oN	porose	porose	polyhedral prism -- tall	rimoportula	none	none	none	none	apical	no	no	pores	300	15	900	YES	NO	Hexagonal sPhC	2169
Trieres mobilensis FL HK251	HK251	HK251	Mediophyceae	SW	planktonic	No	27.5oN	loculate	loculate	rectangular prism -- horned	rimoportula	external	none	scattered	none	apical -- stalked	no	no	sieve pores	490	27	580	YES	NO	Hexagonal sPhC	1398
Trieres regia FL HK322	HK322	HK322	Mediophyceae	SW	planktonic	No	27.5oN	loculate	loculate	rectangular prism -- horned	rimoportula	external	none	scattered	none	apical -- stalked	no	no	sieve pores	600	40	680	YES	NO	Hexagonal sPhC	1639
Trieres cf granulata TX HK406	HK406	HK406	Mediophyceae	SW	planktonic	No	27.837oN	loculate	loculate	rectangular prism -- horned	rimoportula	external	none	scattered	none	apical -- stalked	no	no	sieve pores	670	>30	830	YES	NO	Hexagonal sPhC	2000
Lampriscus shadboltianus Pan HK264	HK264	HK264	Mediophyceae	SW	benthic	yes	8.91oN	porose	porose	tapered cylinder	none	none	none	none	none	apical -- stalked	no	no	other ornaments	830	15	1450	YES	NO	Hexagonal sPhC	3494
