# Supplementary material for: Adaptive evolution and early diversification of photonic nanomaterials in marine diatoms
Source: Sci Rep. 2025 Feb 21;15:6290. doi: 10.1038/s41598-024-82209-w (PMC11845468; doi:10.1038/s41598-024-82209-w)
Supplement: Supplementary file 3 — Supplementary Material 3 [file 41598_2024_82209_MOESM3_ESM.xlsx]

## Sheet: Sheet1
model	logL	AIC	delta.AIC
ordered1	-397.796	823.592	0
ARD	-360.127	832.254	8.66228
SYM	-390.745	837.49	13.8981
ordered3	-432.873	893.745	70.1536
ER	-452.364	906.728	83.136
ordered2	-485.472	998.945	175.353
ARD = an unordered reversible model with all rates different
SYM = an unordered reversible model with symetrical rates
ER = an unordered reversible model with all rates equal
ordered1 = order reversible model (No_frustule <-> Poreless <-> Single Pore Line <-> Disordered <-> Hexagonal quasi-crystal <-> Square quasi-crystal <-> Heaxagonal sPhC <-> Square sPhC)
ordered2 = order reversible model (No frustule <-> Square quasi-crystal <-> Square sPhC<-> Hexagonal sPhC <-> Hexagonal quasi-crystal <-> Single Pore Line <-> Disordered <-> Poreless)
ordered3 = order reversible model (No_frustule <-> Poreless <-> Disordered <-> Single Pore Line <-> Hexagonal quasi-crystal <-> Square quasi-crystal <-> Hexagonal sPhC <-> Square sPhC)
